# Supplementary material for: The Abundance of the nifH Gene Became Higher and the nifH-Containing Diazotrophic Bacterial Communities Changed During Primary Succession in the Hailuogou Glacier Chronosequence, China
Source: Front Microbiol. 2021 May 31;12:672656. doi: 10.3389/fmicb.2021.672656 (PMC8200853; doi:10.3389/fmicb.2021.672656)
Supplement: Supplementary file 2 [file Data_Sheet_2.xlsx]

## Sheet: Sheet1
	BJ1	BJ2	BJ3	BJ4	BJ5	BJ6	T01	T02	T03	T04	T05	T06	T11	T12	T13	T14	T15	T16	T21	T22	T23	T24	T25	T26	T31	T32	T33	T34	T35	T36
g__Acidithiobacillus	0	0	0	0	0	0	0	0	0	0	0	0	0	0	0	0	0	0	0	1	0	1	0	0	0	0	0	0	0	0
g__Aeromonas	0	0	0	0	0	0	0	0	0	13	0	0	0	0	1	8	0	0	0	0	0	0	2	0	1	0	1	0	0	0
g__Anaeromyxobacter	0	3	15	7	0	0	0	12	0	5260	617	6	20	2918	3011	7242	393	8	346	200	118	539	694	185	211	248	41	67	0	1
g__Azoarcus	0	0	0	0	0	0	0	0	0	0	15	0	0	0	0	2	0	0	0	0	0	0	8	0	1	19	3	0	0	0
g__Azospirillum	0	0	0	0	0	0	0	0	0	0	0	0	0	0	0	0	0	0	0	0	0	0	0	0	0	0	3	0	0	0
g__Azotobacter	0	0	0	0	0	0	0	0	1	6	33	3	4	14	182	10	0	0	14	7	0	4	95	37	1	332	15	0	0	2
g__Bradyrhizobium	61	77	57	57	86	34	1	1	0	19	273	3	21	8	13	16	1	50	138	28	8	220	228	53	63	115	13	15	2	4
g__Burkholderia	3009	3344	3729	2400	1994	3842	385	1774	177	1172	9158	333	5958	4565	4427	1825	498	1714	10448	8380	5220	11033	9915	8644	11989	3690	2316	2393	274	293
g__Candidatus_Accumulibacter	0	0	0	0	0	0	0	0	0	0	0	0	0	0	0	0	0	0	0	0	0	3	1	3	0	0	0	0	0	0
g__Clostridium	6	0	2	2	2	7	0	0	0	1	0	0	0	0	1	0	0	0	0	0	0	0	0	4	0	0	0	0	0	0
g__Cupriavidus	0	0	0	0	0	5	0	0	0	8	12	0	2	3	12	3	4	0	23	1	0	18	32	10	4	4	3	0	0	0
g__Dechloromonas	135	192	54	21	32	54	0	8	0	510	764	6	4	180	210	574	48	0	339	274	47	989	350	287	1203	208	370	570	386	524
g__Desulfatibacillum	0	2	0	1	0	0	0	0	0	0	4	0	0	5	1	0	0	0	1	0	0	3	4	0	3	1	0	0	0	0
g__Desulfobacterium	0	0	0	0	0	0	0	0	0	0	0	0	0	0	0	0	0	0	0	0	0	1	0	0	1	0	0	0	0	0
g__Desulfomicrobium	0	0	0	0	0	0	0	0	0	0	24	0	1	3	4	1	0	0	87	0	0	54	25	38	5	2	2	0	0	0
g__Desulfotomaculum	0	0	0	0	0	0	0	0	0	2	0	0	0	0	0	0	0	0	1	0	0	1	0	0	0	0	0	0	0	0
g__Desulfovibrio	8	0	1	2	0	0	0	0	0	17	58	0	11	26	59	24	12	1	48	4	3	141	147	1641	65	10	5	2	0	0
g__Desulfurivibrio	0	0	0	0	0	0	0	0	0	1	28	0	0	1	0	1	0	0	60	0	0	45	18	24	5	1	3	0	0	0
g__Dysgonomonas	0	0	0	0	0	0	0	0	0	1	0	0	0	11	25	1	4	0	0	0	0	0	0	1	0	0	0	0	0	0
g__Frankia	0	0	0	0	0	0	0	0	0	0	0	0	0	0	0	0	0	0	1	0	1	0	0	0	2	0	2	4	1	0
g__Geoalkalibacter	0	0	0	0	0	0	0	0	0	0	4	0	0	0	0	0	0	0	1	0	0	0	2	0	0	4	0	0	0	0
g__Geobacter	2566	1138	2160	1223	2864	1498	0	231	3	826	1674	8	98	1084	1290	1044	59	33	4991	5027	2339	2437	3360	1137	1476	529	1963	1742	3265	4696
g__Mesorhizobium	8	0	44	9	2	13	0	0	0	0	0	0	26	0	0	0	0	1	1	0	0	0	0	3	0	0	0	0	0	1
g__Methanosphaerula	0	0	0	0	0	0	0	0	0	0	0	0	0	0	45	0	0	0	1	0	0	1	1	0	0	0	0	0	0	0
g__Methylococcus	0	0	0	0	0	0	0	20	1	1	144	0	13	8	0	0	0	1	75	60	0	179	115	185	97	12	18	0	0	0
g__Methylocystis	0	1	2	0	6	2	0	0	0	0	0	0	0	0	0	0	0	0	2	0	0	0	0	0	0	0	0	0	0	0
g__Methylomonas	0	0	0	0	0	0	0	0	0	8	1	0	0	0	3	14	1	0	8	7	2	2	4	0	1	0	0	0	0	0
g__Methylovulum	0	1	0	0	0	0	0	2	0	10	0	0	0	0	1	5	1	0	4	8	2	4	1	1	4	1	2	0	0	1
g__Nostoc	7	0	7	2	0	16	0	0	0	0	1	0	0	0	4	0	0	1	0	0	0	0	3	1	0	1	0	0	0	0
g__Novosphingobium	0	4	0	0	0	0	0	0	0	0	0	0	0	0	0	0	0	0	0	0	0	0	1	2	0	0	0	0	0	0
g__Paenibacillus	0	0	0	0	0	0	0	0	0	0	1	0	0	0	0	0	0	0	14	6	2	0	1	0	5	0	0	3	1	0
g__Paludibacter	3	1	2	5	12	4	0	0	0	0	0	1	0	0	1	0	0	0	0	0	0	0	0	0	0	0	0	0	0	0
g__Pantoea	0	0	0	1	0	0	0	0	0	13	0	0	0	0	0	8	0	0	0	0	0	0	0	0	0	0	0	0	1	0
g__Paraburkholderia	14658	9843	9975	8561	14977	9706	64	498	37	381	7006	655	781	411	303	417	250	9074	340	843	172	7457	499	455	4453	709	717	18	4	4
g__Pararhodospirillum	5	0	0	0	0	0	0	0	0	0	0	0	0	0	2	0	0	0	0	0	0	0	0	0	0	0	0	0	0	0
g__Pelosinus	0	0	0	0	0	0	0	0	0	0	0	0	0	0	5	0	0	0	2	0	1	0	0	0	0	0	0	1	1	0
g__Phaeospirillum	0	0	0	0	0	0	0	0	0	0	28	0	0	1	1	0	0	0	10	1	7	44	16	43	13	2	6	0	0	0
g__Pseudodesulfovibrio	0	0	0	0	0	0	0	0	0	0	9	0	0	3	0	0	0	0	2	0	0	8	1	3	5	3	2	0	0	0
g__Pseudomonas	0	0	0	0	0	0	0	0	0	6	0	0	0	0	1	2	1	0	1	0	0	1	0	0	0	7	2	0	0	0
g__Rhizobium	1	0	0	0	0	0	0	6	0	0	14	0	3	1	1	0	0	115	2	0	3	3	26	57	6	14	2	5	0	0
g__Rhodoblastus	0	0	0	0	1	0	0	0	0	0	0	0	0	0	0	0	0	0	1	0	0	0	0	0	0	0	0	0	0	0
g__Rhodopseudomonas	0	0	0	0	0	0	0	0	0	0	2	0	0	0	0	0	0	0	0	0	0	3	1	0	3	1	2	0	0	0
g__Sideroxydans	0	0	0	0	0	0	0	0	0	201	112	0	2	47	103	226	13	0	53	34	0	138	84	21	687	147	143	0	0	0
g__Sinorhizobium	0	0	5	0	1	0	0	2	0	0	46	0	0	0	0	0	0	0	0	0	0	0	43	2	0	46	4	0	0	0
g__Thiocapsa	0	0	0	0	1	0	0	5	0	87	2	0	2	1	15	57	5	0	2	2	0	6	2	4	10	2	1	0	0	1
g__Thiocystis	0	3	0	0	0	0	0	1	0	61	26	1	10	8	36	33	5	0	53	26	1	57	32	9	93	15	17	0	0	0
__Unknown__	56455	70623	51140	32767	59838	52685	92027	52825	26552	59272	53331	71377	77022	68811	72755	63546	15937	60005	58083	59391	70281	61595	48088	62655	60799	20632	39375	74484	52763	66021
