# Supplementary material for: The Abundance of the nifH Gene Became Higher and the nifH-Containing Diazotrophic Bacterial Communities Changed During Primary Succession in the Hailuogou Glacier Chronosequence, China
Source: Front Microbiol. 2021 May 31;12:672656. doi: 10.3389/fmicb.2021.672656 (PMC8200853; doi:10.3389/fmicb.2021.672656)
Supplement: Supplementary file 3 [file Data_Sheet_3.xlsx]

## Sheet: BJ & T0
Raw data
	baseMean	log2FoldChange	lfcSE	stat	pvalue	padj	BJ1	BJ2	BJ3	BJ4	BJ5	BJ6	T01	T02	T03	T04	T05	T06	Taxa
g__Acidithiobacillus	1.11032	0.0461804	0.953357	0.0484399	0.961366	#N/A	1	1	1	1	1	1	1	1	1	1	1	1	g__Acidithiobacillus
g__Aeromonas	2.19365	-1.59597	0.963424	-1.65657	0.0976073	0.140988	1	1	1	1	1	1	1	1	1	14	1	1	g__Aeromonas
g__Anaeromyxobacter	476.246	-7.37893	1.58854	-4.64511	3.39895e-06	8.83728e-05	1	4	16	8	1	1	1	13	1	5261	618	7	g__Anaeromyxobacter
g__Azoarcus	1.90554	-1.44413	0.929694	-1.55334	0.120341	#N/A	1	1	1	1	1	1	1	1	1	1	16	1	g__Azoarcus
g__Azospirillum	1.11032	0.0461804	0.953357	0.0484399	0.961366	#N/A	1	1	1	1	1	1	1	1	1	1	1	1	g__Azospirillum
g__Azotobacter	3.78479	-2.61375	0.956509	-2.7326	0.00628373	0.0186922	1	1	1	1	1	1	1	1	2	7	34	4	g__Azotobacter
g__Bradyrhizobium	51.9125	1.01098	1.10268	0.916834	0.35923	0.389165	62	78	58	58	87	35	2	2	1	20	274	4	g__Bradyrhizobium
g__Burkholderia	2537.82	0.980403	0.772588	1.26899	0.204446	0.241618	3010	3345	3730	2401	1995	3843	386	1775	178	1173	9159	334	g__Burkholderia
g__Candidatus_Accumulibacter	1.11032	0.0461804	0.953357	0.0484399	0.961366	#N/A	1	1	1	1	1	1	1	1	1	1	1	1	g__Candidatus_Accumulibacter
g__Clostridium	2.92879	1.87033	0.85186	2.19559	0.0281214	0.0609296	7	1	3	3	3	8	1	1	1	2	1	1	g__Clostridium
g__Cupriavidus	2.86978	-0.958743	0.873527	-1.09755	0.2724	0.30793	1	1	1	1	1	6	1	1	1	9	13	1	g__Cupriavidus
g__Dechloromonas	130.714	-0.894492	1.30849	-0.683604	0.494225	0.513994	136	193	55	22	33	55	1	9	1	511	765	7	g__Dechloromonas
g__Desulfatibacillum	1.60287	0.00593376	0.850148	0.00697968	0.994431	#N/A	1	3	1	2	1	1	1	1	1	1	5	1	g__Desulfatibacillum
g__Desulfobacterium	1.11032	0.0461804	0.953357	0.0484399	0.961366	#N/A	1	1	1	1	1	1	1	1	1	1	1	1	g__Desulfobacterium
g__Desulfomicrobium	2.38267	-1.85352	0.973052	-1.90485	0.0567993	0.0984521	1	1	1	1	1	1	1	1	1	1	25	1	g__Desulfomicrobium
g__Desulfotomaculum	1.27699	-0.368865	0.918838	-0.401448	0.68809	#N/A	1	1	1	1	1	1	1	1	1	3	1	1	g__Desulfotomaculum
g__Desulfovibrio	6.60638	-1.73065	1.01796	-1.70012	0.0891085	0.136284	9	1	2	3	1	1	1	1	1	18	59	1	g__Desulfovibrio
g__Desulfurivibrio	2.67806	-2.0553	0.979039	-2.0993	0.0357902	0.0715804	1	1	1	1	1	1	1	1	1	2	29	1	g__Desulfurivibrio
g__Dysgonomonas	1.19365	-0.176264	0.931677	-0.18919	0.849944	#N/A	1	1	1	1	1	1	1	1	1	2	1	1	g__Dysgonomonas
g__Frankia	1.11032	0.0461804	0.953357	0.0484399	0.961366	#N/A	1	1	1	1	1	1	1	1	1	1	1	1	g__Frankia
g__Geoalkalibacter	1.32238	-0.586586	0.900698	-0.651257	0.514881	#N/A	1	1	1	1	1	1	1	1	1	1	5	1	g__Geoalkalibacter
g__Geobacter	1231.64	2.52891	1.08724	2.326	0.0200187	0.0473168	2567	1139	2161	1224	2865	1499	1	232	4	827	1675	9	g__Geobacter
g__Mesorhizobium	8.05085	3.78536	1.02078	3.7083	0.000208653	0.00135625	9	1	45	10	3	14	1	1	1	1	1	1	g__Mesorhizobium
g__Methanosphaerula	1.11032	0.0461804	0.953357	0.0484399	0.961366	#N/A	1	1	1	1	1	1	1	1	1	1	1	1	g__Methanosphaerula
g__Methylococcus	10.8867	-4.24389	1.19797	-3.54257	0.000396249	0.00206049	1	1	1	1	1	1	1	21	2	2	145	1	g__Methylococcus
g__Methylocystis	2.11813	1.53909	0.885736	1.73764	0.0822751	#N/A	1	2	3	1	7	3	1	1	1	1	1	1	g__Methylocystis
g__Methylomonas	1.83	-1.24238	0.9137	-1.35972	0.173918	#N/A	1	1	1	1	1	1	1	1	1	9	2	1	g__Methylomonas
g__Methylovulum	2.23314	-1.31266	0.906445	-1.44814	0.147578	0.182715	1	2	1	1	1	1	1	3	1	11	1	1	g__Methylovulum
g__Nostoc	4.08566	2.50926	0.921527	2.72294	0.00647036	0.0186922	8	1	8	3	1	17	1	1	1	1	2	1	g__Nostoc
g__Novosphingobium	1.48865	0.784439	0.912485	0.859674	0.389969	#N/A	1	5	1	1	1	1	1	1	1	1	1	1	g__Novosphingobium
g__Paenibacillus	1.16334	-0.147467	0.93077	-0.158436	0.874113	#N/A	1	1	1	1	1	1	1	1	1	1	2	1	g__Paenibacillus
g__Paludibacter	3.68429	2.25102	0.856086	2.62943	0.00855282	0.0222373	4	2	3	6	13	5	1	1	1	1	1	2	g__Paludibacter
g__Pantoea	2.28498	-1.37398	0.940671	-1.46064	0.144115	0.182715	1	1	1	2	1	1	1	1	1	14	1	1	g__Pantoea
g__Paraburkholderia	6749.18	3.54583	0.81259	4.36362	1.27927e-05	0.000166305	14659	9844	9976	8562	14978	9707	65	499	38	382	7007	656	g__Paraburkholderia
g__Pararhodospirillum	1.56693	0.912022	0.913316	0.998584	0.317996	#N/A	6	1	1	1	1	1	1	1	1	1	1	1	g__Pararhodospirillum
g__Pelosinus	1.11032	0.0461804	0.953357	0.0484399	0.961366	#N/A	1	1	1	1	1	1	1	1	1	1	1	1	g__Pelosinus
g__Phaeospirillum	2.59473	-2.00065	0.990762	-2.01931	0.0434555	0.080703	1	1	1	1	1	1	1	1	1	1	29	1	g__Phaeospirillum
g__Pseudodesulfovibrio	1.58745	-1.06204	0.90323	-1.17583	0.239664	#N/A	1	1	1	1	1	1	1	1	1	1	10	1	g__Pseudodesulfovibrio
g__Pseudomonas	1.61032	-0.949836	0.914898	-1.03819	0.299183	#N/A	1	1	1	1	1	1	1	1	1	7	1	1	g__Pseudomonas
g__Rhizobium	2.52854	-1.62331	0.898338	-1.80701	0.0707606	0.114986	2	1	1	1	1	1	1	7	1	1	15	1	g__Rhizobium
g__Rhodoblastus	1.20164	0.26743	0.9318	0.287003	0.77411	#N/A	1	1	1	1	2	1	1	1	1	1	1	1	g__Rhodoblastus
g__Rhodopseudomonas	1.21635	-0.313776	0.915886	-0.342593	0.731905	#N/A	1	1	1	1	1	1	1	1	1	1	3	1	g__Rhodopseudomonas
g__Sideroxydans	23.7979	-5.40166	1.30296	-4.14568	3.38804e-05	0.00029363	1	1	1	1	1	1	1	1	1	202	113	1	g__Sideroxydans
g__Sinorhizobium	4.29182	-1.60065	0.986989	-1.62175	0.104856	0.143487	1	1	6	1	2	1	1	3	1	1	47	1	g__Sinorhizobium
g__Thiocapsa	9.04492	-3.71397	1.17704	-3.15534	0.00160312	0.00694685	1	1	1	1	2	1	1	6	1	88	3	1	g__Thiocapsa
g__Thiocystis	8.05822	-3.12979	1.07869	-2.90148	0.00371405	0.0137951	1	4	1	1	1	1	1	2	1	62	27	2	g__Thiocystis
__Unknown__	63257.5	-0.169351	0.329547	-0.513889	0.60733	0.60733	56456	70624	51141	32768	59839	52686	92028	52826	26553	59273	53332	71378	__Unknown__
Significant genera
	BJ1	BJ2	BJ3	BJ4	BJ5	BJ6	T01	T02	T03	T04	T05	T06	Taxa	baseMean	log2FoldChange	lfcSE	stat	pvalue	padj
g__Anaeromyxobacter	1	4	16	8	1	1	1	13	1	5261	618	7	g__Anaeromyxobacter	476.246	-7.37893	1.58854	-4.64511	3.39895e-06	8.83728e-05
g__Paraburkholderia	14659	9844	9976	8562	14978	9707	65	499	38	382	7007	656	g__Paraburkholderia	6749.18	3.54583	0.81259	4.36362	1.27927e-05	0.000166305
g__Sideroxydans	1	1	1	1	1	1	1	1	1	202	113	1	g__Sideroxydans	23.7979	-5.40166	1.30296	-4.14568	3.38804e-05	0.00029363
g__Mesorhizobium	9	1	45	10	3	14	1	1	1	1	1	1	g__Mesorhizobium	8.05085	3.78536	1.02078	3.7083	0.000208653	0.00135625
g__Methylococcus	1	1	1	1	1	1	1	21	2	2	145	1	g__Methylococcus	10.8867	-4.24389	1.19797	-3.54257	0.000396249	0.00206049
g__Thiocapsa	1	1	1	1	2	1	1	6	1	88	3	1	g__Thiocapsa	9.04492	-3.71397	1.17704	-3.15534	0.00160312	0.00694685
g__Thiocystis	1	4	1	1	1	1	1	2	1	62	27	2	g__Thiocystis	8.05822	-3.12979	1.07869	-2.90148	0.00371405	0.0137951
g__Azotobacter	1	1	1	1	1	1	1	1	2	7	34	4	g__Azotobacter	3.78479	-2.61375	0.956509	-2.7326	0.00628373	0.0186922
g__Nostoc	8	1	8	3	1	17	1	1	1	1	2	1	g__Nostoc	4.08566	2.50926	0.921527	2.72294	0.00647036	0.0186922
g__Paludibacter	4	2	3	6	13	5	1	1	1	1	1	2	g__Paludibacter	3.68429	2.25102	0.856086	2.62943	0.00855282	0.0222373
g__Geobacter	2567	1139	2161	1224	2865	1499	1	232	4	827	1675	9	g__Geobacter	1231.64	2.52891	1.08724	2.326	0.0200187	0.0473168

## Sheet: T0 & T1
Raw data
	baseMean	log2FoldChange	lfcSE	stat	pvalue	padj	T01	T02	T03	T04	T05	T06	T11	T12	T13	T14	T15	T16	Taxa
g__Acidithiobacillus	1.11994	0.103411	0.883776	0.117011	0.906851	0.947156	1	1	1	1	1	1	1	1	1	1	1	1	g__Acidithiobacillus
g__Aeromonas	2.93233	0.432734	0.913197	0.473868	0.635594	0.947156	1	1	1	14	1	1	1	1	2	9	1	1	g__Aeromonas
g__Anaeromyxobacter	1548.32	-1.18144	1.68979	-0.699161	0.484451	0.947156	1	13	1	5261	618	7	21	2919	3012	7243	394	9	g__Anaeromyxobacter
g__Azoarcus	2.08884	1.18798	0.849335	1.39872	0.161896	0.760911	1	1	1	1	16	1	1	1	1	3	1	1	g__Azoarcus
g__Azospirillum	1.11994	0.103411	0.883776	0.117011	0.906851	0.947156	1	1	1	1	1	1	1	1	1	1	1	1	g__Azospirillum
g__Azotobacter	17.5779	-2.07414	1.13904	-1.82096	0.0686128	0.364631	1	1	2	7	34	4	5	15	183	11	1	1	g__Azotobacter
g__Bradyrhizobium	28.3569	0.66867	1.17752	0.567864	0.570128	0.947156	2	2	1	20	274	4	22	9	14	17	2	51	g__Bradyrhizobium
g__Burkholderia	2458.28	-0.88326	0.867734	-1.01789	0.308729	0.947156	386	1775	178	1173	9159	334	5959	4566	4428	1826	499	1715	g__Burkholderia
g__Candidatus_Accumulibacter	1.11994	0.103411	0.883776	0.117011	0.906851	0.947156	1	1	1	1	1	1	1	1	1	1	1	1	g__Candidatus_Accumulibacter
g__Clostridium	1.26567	0.115122	0.83875	0.137255	0.890829	0.947156	1	1	1	2	1	1	1	1	2	1	1	1	g__Clostridium
g__Cupriavidus	4.2339	-0.239866	0.801759	-0.299174	0.764807	0.947156	1	1	1	9	13	1	3	4	13	4	5	1	g__Cupriavidus
g__Dechloromonas	166.731	0.0715547	1.47936	0.0483686	0.961422	0.962458	1	9	1	511	765	7	5	181	211	575	49	1	g__Dechloromonas
g__Desulfatibacillum	1.81293	-0.236058	0.78438	-0.300949	0.763453	0.947156	1	1	1	1	5	1	1	6	2	1	1	1	g__Desulfatibacillum
g__Desulfobacterium	1.11994	0.103411	0.883776	0.117011	0.906851	0.947156	1	1	1	1	1	1	1	1	1	1	1	1	g__Desulfobacterium
g__Desulfomicrobium	3.07773	0.737611	0.872205	0.845685	0.397728	0.947156	1	1	1	1	25	1	2	4	5	2	1	1	g__Desulfomicrobium
g__Desulfotomaculum	1.28661	0.519976	0.848517	0.612806	0.540005	0.947156	1	1	1	3	1	1	1	1	1	1	1	1	g__Desulfotomaculum
g__Desulfovibrio	15.7267	-1.02569	1.01864	-1.00692	0.313973	0.947156	1	1	1	18	59	1	12	27	60	25	13	2	g__Desulfovibrio
g__Desulfurivibrio	2.86744	1.77507	0.924754	1.91951	0.0549204	0.364631	1	1	1	2	29	1	1	2	1	2	1	1	g__Desulfurivibrio
g__Dysgonomonas	4.13723	-2.42407	0.942285	-2.57255	0.0100953	0.232909	1	1	1	2	1	1	1	12	26	2	5	1	g__Dysgonomonas
g__Frankia	1.11994	0.103411	0.883776	0.117011	0.906851	0.947156	1	1	1	1	1	1	1	1	1	1	1	1	g__Frankia
g__Geoalkalibacter	1.33387	0.773776	0.827686	0.934867	0.349857	0.947156	1	1	1	1	5	1	1	1	1	1	1	1	g__Geoalkalibacter
g__Geobacter	458.824	-0.60116	1.44885	-0.414922	0.678199	0.947156	1	232	4	827	1675	9	99	1085	1291	1045	60	34	g__Geobacter
g__Mesorhizobium	3.60765	-2.38785	1.0637	-2.24485	0.0247776	0.232909	1	1	1	1	1	1	27	1	1	1	1	2	g__Mesorhizobium
g__Methanosphaerula	3.92759	-2.58206	1.09383	-2.36057	0.0182467	0.232909	1	1	1	1	1	1	1	1	46	1	1	1	g__Methanosphaerula
g__Methylococcus	12.9016	2.08013	1.14731	1.81306	0.069823	0.364631	1	21	2	2	145	1	14	9	1	1	1	2	g__Methylococcus
g__Methylocystis	1.11994	0.103411	0.883776	0.117011	0.906851	0.947156	1	1	1	1	1	1	1	1	1	1	1	1	g__Methylocystis
g__Methylomonas	3.28747	-0.573334	0.892501	-0.64239	0.52062	0.947156	1	1	1	9	2	1	1	1	4	15	2	1	g__Methylomonas
g__Methylovulum	2.71646	0.573438	0.843715	0.679658	0.496721	0.947156	1	3	1	11	1	1	1	1	2	6	2	1	g__Methylovulum
g__Nostoc	1.53632	-0.52938	0.803933	-0.658489	0.510224	0.947156	1	1	1	1	2	1	1	1	5	1	1	2	g__Nostoc
g__Novosphingobium	1.11994	0.103411	0.883776	0.117011	0.906851	0.947156	1	1	1	1	1	1	1	1	1	1	1	1	g__Novosphingobium
g__Paenibacillus	1.17342	0.310606	0.860744	0.360858	0.718206	0.947156	1	1	1	1	2	1	1	1	1	1	1	1	g__Paenibacillus
g__Paludibacter	1.29853	0.126661	0.841025	0.150603	0.880289	0.947156	1	1	1	1	1	2	1	1	2	1	1	1	g__Paludibacter
g__Pantoea	2.86994	0.512927	0.925184	0.554405	0.579302	0.947156	1	1	1	14	1	1	1	1	1	9	1	1	g__Pantoea
g__Paraburkholderia	1754.35	-1.15767	1.18585	-0.97624	0.328946	0.947156	65	499	38	382	7007	656	782	412	304	418	251	9075	g__Paraburkholderia
g__Pararhodospirillum	1.24472	-0.290441	0.845447	-0.343535	0.731196	0.947156	1	1	1	1	1	1	1	1	3	1	1	1	g__Pararhodospirillum
g__Pelosinus	1.4319	-0.708693	0.828969	-0.854909	0.392602	0.947156	1	1	1	1	1	1	1	1	6	1	1	1	g__Pelosinus
g__Phaeospirillum	2.76316	1.74896	0.933418	1.87371	0.0609702	0.364631	1	1	1	1	29	1	1	2	2	1	1	1	g__Phaeospirillum
g__Pseudodesulfovibrio	1.85128	0.645914	0.800713	0.806674	0.419855	0.947156	1	1	1	1	10	1	1	4	1	1	1	1	g__Pseudodesulfovibrio
g__Pseudomonas	1.94254	0.375108	0.797604	0.470294	0.638145	0.947156	1	1	1	7	1	1	1	1	2	3	2	1	g__Pseudomonas
g__Rhizobium	15.8925	-2.83084	1.25561	-2.25455	0.0241616	0.232909	1	7	1	1	15	1	4	2	2	1	1	116	g__Rhizobium
g__Rhodoblastus	1.11994	0.103411	0.883776	0.117011	0.906851	0.947156	1	1	1	1	1	1	1	1	1	1	1	1	g__Rhodoblastus
g__Rhodopseudomonas	1.2269	0.487235	0.844833	0.576724	0.564126	0.947156	1	1	1	1	3	1	1	1	1	1	1	1	g__Rhodopseudomonas
g__Sideroxydans	54.435	-0.41242	1.36174	-0.302864	0.761994	0.947156	1	1	1	202	113	1	3	48	104	227	14	1	g__Sideroxydans
g__Sinorhizobium	3.7707	2.71879	1.04072	2.61241	0.00899074	0.232909	1	3	1	1	47	1	1	1	1	1	1	1	g__Sinorhizobium
g__Thiocapsa	15.3729	0.281696	1.19199	0.236324	0.813181	0.947156	1	6	1	88	3	1	3	2	16	58	6	1	g__Thiocapsa
g__Thiocystis	14.849	-0.0493817	1.04913	-0.0470693	0.962458	0.962458	1	2	1	62	27	2	11	9	37	34	6	1	g__Thiocystis
__Unknown__	66396.2	0.200552	0.405653	0.494394	0.621028	0.947156	92028	52826	26553	59273	53332	71378	77023	68812	72756	63547	15938	60006	__Unknown__

## Sheet: T1 & T2
Raw data
	baseMean	log2FoldChange	lfcSE	stat	pvalue	padj	T11	T12	T13	T14	T15	T16	T21	T22	T23	T24	T25	T26	Taxa
g__Acidithiobacillus	1.23681	0.120113	0.84181	0.142685	0.886539	#N/A	1	1	1	1	1	1	1	2	1	2	1	1	g__Acidithiobacillus
g__Aeromonas	2.01664	1.43496	0.784637	1.82882	0.0674269	0.126921	1	1	2	9	1	1	1	1	1	1	3	1	g__Aeromonas
g__Anaeromyxobacter	1414.2	3.25275	1.00149	3.24791	0.00116254	0.00620023	21	2919	3012	7243	394	9	347	201	119	540	695	186	g__Anaeromyxobacter
g__Azoarcus	1.66601	-0.184079	0.770009	-0.23906	0.811059	0.823684	1	1	1	3	1	1	1	1	1	1	9	1	g__Azoarcus
g__Azospirillum	1.08253	0.542816	0.884866	0.613444	0.539583	#N/A	1	1	1	1	1	1	1	1	1	1	1	1	g__Azospirillum
g__Azotobacter	29.3085	0.92244	1.07722	0.856317	0.391822	0.515153	5	15	183	11	1	1	15	8	1	5	96	38	g__Azotobacter
g__Bradyrhizobium	52.857	-1.73072	0.820359	-2.1097	0.0348838	0.0835921	22	9	14	17	2	51	139	29	9	221	229	54	g__Bradyrhizobium
g__Burkholderia	5804.35	-0.998208	0.507527	-1.96681	0.0492053	0.0984106	5959	4566	4428	1826	499	1715	10449	8381	5221	11034	9916	8645	g__Burkholderia
g__Candidatus_Accumulibacter	1.56745	-0.577622	0.800569	-0.721515	0.470593	#N/A	1	1	1	1	1	1	1	1	1	4	2	4	g__Candidatus_Accumulibacter
g__Clostridium	1.5196	-0.0244475	0.803413	-0.0304295	0.975724	#N/A	1	1	2	1	1	1	1	1	1	1	1	5	g__Clostridium
g__Cupriavidus	8.31022	-0.886327	0.725299	-1.22202	0.221702	0.394136	3	4	13	4	5	1	24	2	1	19	33	11	g__Cupriavidus
g__Dechloromonas	247.567	-0.644797	1.0957	-0.588482	0.556209	0.635667	5	181	211	575	49	1	340	275	48	990	351	288	g__Dechloromonas
g__Desulfatibacillum	2.09794	0.375882	0.71828	0.523308	0.60076	0.662908	1	6	2	1	1	1	2	1	1	4	5	1	g__Desulfatibacillum
g__Desulfobacterium	1.14006	0.324051	0.859611	0.376974	0.706193	#N/A	1	1	1	1	1	1	1	1	1	2	1	1	g__Desulfobacterium
g__Desulfomicrobium	14.6144	-3.14202	0.90285	-3.48011	0.000501208	0.00320773	2	4	5	2	1	1	88	1	1	55	26	39	g__Desulfomicrobium
g__Desulfotomaculum	1.19759	0.135285	0.840464	0.160964	0.872122	#N/A	1	1	1	1	1	1	2	1	1	2	1	1	g__Desulfotomaculum
g__Desulfovibrio	176.403	-3.61023	1.18554	-3.04523	0.00232502	0.0106287	12	27	60	25	13	2	49	5	4	142	148	1642	g__Desulfovibrio
g__Desulfurivibrio	10.3109	-3.54535	0.921696	-3.84655	0.000119792	0.00127778	1	2	1	2	1	1	61	1	1	46	19	25	g__Desulfurivibrio
g__Dysgonomonas	4.99677	3.13262	0.892911	3.50833	0.000450934	0.00320773	1	12	26	2	5	1	1	1	1	1	1	2	g__Dysgonomonas
g__Frankia	1.24973	0.116968	0.842374	0.138855	0.889564	#N/A	1	1	1	1	1	1	2	1	2	1	1	1	g__Frankia
g__Geoalkalibacter	1.23916	-0.0204924	0.826241	-0.0248019	0.980213	#N/A	1	1	1	1	1	1	2	1	1	1	3	1	g__Geoalkalibacter
g__Geobacter	1777.04	-2.07782	0.811544	-2.56033	0.0104572	0.033463	99	1085	1291	1045	60	34	4992	5028	2340	2438	3361	1138	g__Geobacter
g__Mesorhizobium	4.43858	2.26995	0.940954	2.41239	0.0158482	0.0461037	27	1	1	1	1	2	2	1	1	1	1	4	g__Mesorhizobium
g__Methanosphaerula	5.14859	2.8789	0.992093	2.90184	0.00370975	0.014839	1	1	46	1	1	1	2	1	1	2	2	1	g__Methanosphaerula
g__Methylococcus	45.7792	-3.84206	0.963276	-3.98853	6.64826e-05	0.00106372	14	9	1	1	1	2	76	61	1	180	116	186	g__Methylococcus
g__Methylocystis	1.19759	0.13521	0.841716	0.160636	0.87238	#N/A	1	1	1	1	1	1	3	1	1	1	1	1	g__Methylocystis
g__Methylomonas	4.43848	0.167151	0.750201	0.222809	0.823684	0.823684	1	1	4	15	2	1	9	8	3	3	5	1	g__Methylomonas
g__Methylovulum	3.34387	-0.577769	0.716297	-0.806606	0.419894	0.515153	1	1	2	6	2	1	5	9	3	5	2	2	g__Methylovulum
g__Nostoc	1.78063	0.68001	0.747445	0.90978	0.362939	0.515153	1	1	5	1	1	2	1	1	1	1	4	2	g__Nostoc
g__Novosphingobium	1.30727	-0.05112	0.82896	-0.0616677	0.950827	#N/A	1	1	1	1	1	1	1	1	1	1	2	3	g__Novosphingobium
g__Paenibacillus	2.73736	-1.75498	0.849271	-2.06646	0.0387853	0.0835921	1	1	1	1	1	1	15	7	3	1	2	1	g__Paenibacillus
g__Paludibacter	1.16923	0.759532	0.860848	0.882307	0.377611	#N/A	1	1	2	1	1	1	1	1	1	1	1	1	g__Paludibacter
g__Pantoea	1.83084	1.72361	0.835791	2.06225	0.0391838	0.0835921	1	1	1	9	1	1	1	1	1	1	1	1	g__Pantoea
g__Paraburkholderia	1881.89	1.04588	0.995939	1.05014	0.293653	0.464164	782	412	304	418	251	9075	341	844	173	7458	500	456	g__Paraburkholderia
g__Pararhodospirillum	1.25593	0.945888	0.844299	1.12032	0.262576	#N/A	1	1	3	1	1	1	1	1	1	1	1	1	g__Pararhodospirillum
g__Pelosinus	1.74076	0.785744	0.765383	1.0266	0.304608	0.464164	1	1	6	1	1	1	3	1	2	1	1	1	g__Pelosinus
g__Phaeospirillum	9.79967	-3.46161	0.864691	-4.00329	6.24669e-05	0.00106372	1	2	2	1	1	1	11	2	8	45	17	44	g__Phaeospirillum
g__Pseudodesulfovibrio	2.27039	-0.578206	0.740111	-0.781242	0.43466	0.515153	1	4	1	1	1	1	3	1	1	9	2	4	g__Pseudodesulfovibrio
g__Pseudomonas	1.58756	0.864002	0.772856	1.11793	0.263595	#N/A	1	1	2	3	2	1	2	1	1	2	1	1	g__Pseudomonas
g__Rhizobium	21.7359	0.966217	1.17096	0.825153	0.409285	0.515153	4	2	2	1	1	116	3	1	4	4	27	58	g__Rhizobium
g__Rhodoblastus	1.14006	0.324051	0.859611	0.376974	0.706193	#N/A	1	1	1	1	1	1	2	1	1	1	1	1	g__Rhodoblastus
g__Rhodopseudomonas	1.30467	-0.173136	0.816824	-0.211962	0.832137	#N/A	1	1	1	1	1	1	1	1	1	4	2	1	g__Rhodopseudomonas
g__Sideroxydans	57.8705	0.838884	1.01559	0.82601	0.408798	0.515153	3	48	104	227	14	1	54	35	1	139	85	22	g__Sideroxydans
g__Sinorhizobium	3.38838	-2.2183	0.967574	-2.29264	0.0218685	0.0583159	1	1	1	1	1	1	1	1	1	1	44	3	g__Sinorhizobium
g__Thiocapsa	9.72364	2.39527	0.862156	2.77824	0.00546548	0.0194328	3	2	16	58	6	1	3	3	1	7	3	5	g__Thiocapsa
g__Thiocystis	21.1229	-0.33494	0.792527	-0.422623	0.67257	0.717409	11	9	37	34	6	1	54	27	2	58	33	10	g__Thiocystis
__Unknown__	64757.6	0.37353	0.353521	1.0566	0.290694	0.464164	77023	68812	72756	63547	15938	60006	58084	59392	70282	61596	48089	62656	__Unknown__
Significant genera
	T11	T12	T13	T14	T15	T16	T21	T22	T23	T24	T25	T26	Taxa	baseMean	log2FoldChange	lfcSE	stat	pvalue	padj
g__Methylococcus	14	9	1	1	1	2	76	61	1	180	116	186	g__Methylococcus	45.7792	-3.84206	0.963276	-3.98853	6.64826e-05	0.00106372
g__Phaeospirillum	1	2	2	1	1	1	11	2	8	45	17	44	g__Phaeospirillum	9.79967	-3.46161	0.864691	-4.00329	6.24669e-05	0.00106372
g__Desulfurivibrio	1	2	1	2	1	1	61	1	1	46	19	25	g__Desulfurivibrio	10.3109	-3.54535	0.921696	-3.84655	0.000119792	0.00127778
g__Desulfomicrobium	2	4	5	2	1	1	88	1	1	55	26	39	g__Desulfomicrobium	14.6144	-3.14202	0.90285	-3.48011	0.000501208	0.00320773
g__Dysgonomonas	1	12	26	2	5	1	1	1	1	1	1	2	g__Dysgonomonas	4.99677	3.13262	0.892911	3.50833	0.000450934	0.00320773
g__Anaeromyxobacter	21	2919	3012	7243	394	9	347	201	119	540	695	186	g__Anaeromyxobacter	1414.2	3.25275	1.00149	3.24791	0.00116254	0.00620023
g__Desulfovibrio	12	27	60	25	13	2	49	5	4	142	148	1642	g__Desulfovibrio	176.403	-3.61023	1.18554	-3.04523	0.00232502	0.0106287
g__Methanosphaerula	1	1	46	1	1	1	2	1	1	2	2	1	g__Methanosphaerula	5.14859	2.8789	0.992093	2.90184	0.00370975	0.014839
g__Thiocapsa	3	2	16	58	6	1	3	3	1	7	3	5	g__Thiocapsa	9.72364	2.39527	0.862156	2.77824	0.00546548	0.0194328
g__Geobacter	99	1085	1291	1045	60	34	4992	5028	2340	2438	3361	1138	g__Geobacter	1777.04	-2.07782	0.811544	-2.56033	0.0104572	0.033463
g__Mesorhizobium	27	1	1	1	1	2	2	1	1	1	1	4	g__Mesorhizobium	4.43858	2.26995	0.940954	2.41239	0.0158482	0.0461037

## Sheet: T2 & T3
Raw data
	baseMean	log2FoldChange	lfcSE	stat	pvalue	padj	T21	T22	T23	T24	T25	T26	T31	T32	T33	T34	T35	T36	Taxa
g__Acidithiobacillus	1.19828	-0.0187019	0.811164	-0.0230556	0.981606	0.984747	1	2	1	2	1	1	1	1	1	1	1	1	g__Acidithiobacillus
g__Aeromonas	1.32329	-0.438266	0.762194	-0.575006	0.565287	0.95756	1	1	1	1	3	1	2	1	2	1	1	1	g__Aeromonas
g__Anaeromyxobacter	187.569	1.4554	0.896322	1.62374	0.104431	0.377557	347	201	119	540	695	186	212	249	42	68	1	2	g__Anaeromyxobacter
g__Azoarcus	3.57846	-1.53329	0.802875	-1.90974	0.0561661	0.298545	1	1	1	1	9	1	2	20	4	1	1	1	g__Azoarcus
g__Azospirillum	1.32476	-1.01933	0.799197	-1.27544	0.202153	0.55222	1	1	1	1	1	1	1	1	4	1	1	1	g__Azospirillum
g__Azotobacter	43.1803	-1.62331	1.26125	-1.28706	0.198074	0.55222	15	8	1	5	96	38	2	333	16	1	1	3	g__Azotobacter
g__Bradyrhizobium	61.3972	1.12676	0.901779	1.24948	0.211488	0.55222	139	29	9	221	229	54	64	116	14	16	3	5	g__Bradyrhizobium
g__Burkholderia	5627.58	1.13173	0.650354	1.74018	0.0818278	0.349628	10449	8381	5221	11034	9916	8645	11990	3691	2317	2394	275	294	g__Burkholderia
g__Candidatus_Accumulibacter	1.52404	0.676498	0.761454	0.888429	0.37431	0.836732	1	1	1	4	2	4	1	1	1	1	1	1	g__Candidatus_Accumulibacter
g__Clostridium	1.3786	0.31772	0.788002	0.403196	0.686804	0.984747	1	1	1	1	1	5	1	1	1	1	1	1	g__Clostridium
g__Cupriavidus	7.13378	1.85706	0.767187	2.4206	0.0154947	0.182063	24	2	1	19	33	11	5	5	4	1	1	1	g__Cupriavidus
g__Dechloromonas	460.082	-1.0135	0.65833	-1.5395	0.123681	0.415216	340	275	48	990	351	288	1204	209	371	571	387	525	g__Dechloromonas
g__Desulfatibacillum	1.81403	0.0359396	0.672805	0.0534176	0.957399	0.984747	2	1	1	4	5	1	4	2	1	1	1	1	g__Desulfatibacillum
g__Desulfobacterium	1.1766	-0.434248	0.803594	-0.540382	0.588934	0.95756	1	1	1	2	1	1	2	1	1	1	1	1	g__Desulfobacterium
g__Desulfomicrobium	14.7591	3.3082	0.955432	3.46251	0.000535153	0.0125761	88	1	1	55	26	39	6	3	3	1	1	1	g__Desulfomicrobium
g__Desulfotomaculum	1.16393	-0.0254895	0.810433	-0.0314517	0.974909	0.984747	2	1	1	2	1	1	1	1	1	1	1	1	g__Desulfotomaculum
g__Desulfovibrio	164.1	4.48151	1.15533	3.87897	0.000104898	0.00493022	49	5	4	142	148	1642	66	11	6	3	1	1	g__Desulfovibrio
g__Desulfurivibrio	11.0398	2.83907	0.908826	3.12388	0.00178481	0.0279621	61	1	1	46	19	25	6	2	4	1	1	1	g__Desulfurivibrio
g__Dysgonomonas	1.1286	-0.210558	0.831271	-0.253297	0.800039	0.984747	1	1	1	1	1	2	1	1	1	1	1	1	g__Dysgonomonas
g__Frankia	2.09144	-1.33689	0.710679	-1.88114	0.059953	0.298545	2	1	2	1	1	1	3	1	3	5	2	1	g__Frankia
g__Geoalkalibacter	1.58274	-0.596344	0.72178	-0.826213	0.408683	0.836732	2	1	1	1	3	1	1	5	1	1	1	1	g__Geoalkalibacter
g__Geobacter	2866.19	0.0117053	0.61228	0.0191176	0.984747	0.984747	4992	5028	2340	2438	3361	1138	1477	530	1964	1743	3266	4697	g__Geobacter
g__Mesorhizobium	1.46943	0.0855745	0.757556	0.112961	0.910061	0.984747	2	1	1	1	1	4	1	1	1	1	1	2	g__Mesorhizobium
g__Methanosphaerula	1.21955	0.140746	0.794407	0.177171	0.859374	0.984747	2	1	1	2	2	1	1	1	1	1	1	1	g__Methanosphaerula
g__Methylococcus	53.393	2.02046	1.07216	1.88448	0.0595005	0.298545	76	61	1	180	116	186	98	13	19	1	1	1	g__Methylococcus
g__Methylocystis	1.16716	-0.0245286	0.810886	-0.0302491	0.975868	0.984747	3	1	1	1	1	1	1	1	1	1	1	1	g__Methylocystis
g__Methylomonas	2.8106	1.64471	0.731333	2.24893	0.0245171	0.192051	9	8	3	3	5	1	2	1	1	1	1	1	g__Methylomonas
g__Methylovulum	3.30575	0.558358	0.650041	0.858958	0.390364	0.836732	5	9	3	5	2	2	5	2	3	1	1	2	g__Methylovulum
g__Nostoc	1.38677	0.0708629	0.755107	0.0938448	0.925232	0.984747	1	1	1	1	4	2	1	2	1	1	1	1	g__Nostoc
g__Novosphingobium	1.26755	0.152224	0.796001	0.191235	0.848341	0.984747	1	1	1	1	2	3	1	1	1	1	1	1	g__Novosphingobium
g__Paenibacillus	3.53507	0.57208	0.719651	0.794941	0.426648	0.836732	15	7	3	1	2	1	6	1	1	4	2	1	g__Paenibacillus
g__Paludibacter	1.04526	-0.436179	0.858031	-0.508349	0.611208	0.95756	1	1	1	1	1	1	1	1	1	1	1	1	g__Paludibacter
g__Pantoea	1.1565	-0.660668	0.832204	-0.793877	0.427267	0.836732	1	1	1	1	1	1	1	1	1	1	2	1	g__Pantoea
g__Paraburkholderia	1077.58	0.409256	1.12303	0.36442	0.715544	0.984747	341	844	173	7458	500	456	4454	710	718	19	5	5	g__Paraburkholderia
g__Pararhodospirillum	1.04526	-0.436179	0.858031	-0.508349	0.611208	0.95756	1	1	1	1	1	1	1	1	1	1	1	1	g__Pararhodospirillum
g__Pelosinus	1.48818	-0.269232	0.74787	-0.359998	0.718849	0.984747	3	1	2	1	1	1	1	1	1	2	2	1	g__Pelosinus
g__Phaeospirillum	11.1587	1.91548	0.845035	2.26674	0.023406	0.192051	11	2	8	45	17	44	14	3	7	1	1	1	g__Phaeospirillum
g__Pseudodesulfovibrio	2.76295	-0.1033	0.639017	-0.161654	0.871578	0.984747	3	1	1	9	2	4	6	4	3	1	1	1	g__Pseudodesulfovibrio
g__Pseudomonas	1.98953	-1.33995	0.72214	-1.85553	0.0635202	0.298545	2	1	1	2	1	1	1	8	3	1	1	1	g__Pseudomonas
g__Rhizobium	10.2927	1.23578	0.937918	1.31758	0.187645	0.55222	3	1	4	4	27	58	7	15	3	6	1	1	g__Rhizobium
g__Rhodoblastus	1.10621	-0.215369	0.830934	-0.259189	0.795489	0.984747	2	1	1	1	1	1	1	1	1	1	1	1	g__Rhodoblastus
g__Rhodopseudomonas	1.77256	-0.694937	0.687111	-1.01139	0.31183	0.771368	1	1	1	4	2	1	4	2	3	1	1	1	g__Rhodopseudomonas
g__Sideroxydans	99.2273	-1.86949	1.1494	-1.6265	0.103843	0.377557	54	35	1	139	85	22	688	148	144	1	1	1	g__Sideroxydans
g__Sinorhizobium	8.17703	-0.761087	1.08516	-0.70136	0.483078	0.908187	1	1	1	1	44	3	1	47	5	1	1	1	g__Sinorhizobium
g__Thiocapsa	3.27388	-0.219552	0.639221	-0.343469	0.731246	0.984747	3	3	1	7	3	5	11	3	2	1	1	2	g__Thiocapsa
g__Thiocystis	22.4731	0.20986	1.00043	0.209769	0.833848	0.984747	54	27	2	58	33	10	94	16	18	1	1	1	g__Thiocystis
__Unknown__	59231.5	-0.19187	0.348402	-0.550715	0.581829	0.95756	58084	59392	70282	61596	48089	62656	60800	20633	39376	74485	52764	66022	__Unknown__
Significant genera
	T21	T22	T23	T24	T25	T26	T31	T32	T33	T34	T35	T36	Taxa	baseMean	log2FoldChange	lfcSE	stat	pvalue	padj
g__Desulfovibrio	49	5	4	142	148	1642	66	11	6	3	1	1	g__Desulfovibrio	164.1	4.48151	1.15533	3.87897	0.000104898	0.00493022
g__Desulfomicrobium	88	1	1	55	26	39	6	3	3	1	1	1	g__Desulfomicrobium	14.7591	3.3082	0.955432	3.46251	0.000535153	0.0125761
g__Desulfurivibrio	61	1	1	46	19	25	6	2	4	1	1	1	g__Desulfurivibrio	11.0398	2.83907	0.908826	3.12388	0.00178481	0.0279621
